# Supplementary material for: Multi-Omics Analysis Reveals Chronic Cisplatin Exposure Is Associated with Metabolic Rewiring Toward Glutathione Metabolism to Support Redox Adaptation in High-Grade Serous Ovarian Cancer
Source: Cancers (Basel). 2026 Jun 15;18(12):1945. doi: 10.3390/cancers18121945 (PMC13296594; doi:10.3390/cancers18121945)
Supplement: Supplementary file 1 [file cancers-18-01945-s001.zip]

Archive with 1 entries (1 files):
- cancers-4332864-supplementary.pdf
